# Supplementary material for: Biological and phylogenetic characteristics of West African lineages of West Nile virus
Source: PLoS Negl Trop Dis. 2017 Nov 8;11(11):e0006078. doi: 10.1371/journal.pntd.0006078 (PMC5695850; doi:10.1371/journal.pntd.0006078)
Supplement: S1 Dataset — Raw data for Fig 3. (XLSX) [file pntd.0006078.s007.xlsx]

## Sheet: Feuil1
	WNVdata	Lineage 1		Lineage 2		Koutango		New lineage
		Rep 1	Rep 2	Rep 1	Rep 2	Rep 1	Rep 2	Rep 1	Rep 2
	hours	ArD76986a	ArD76986b	B956a	B956b	ArD96655a	ArD96655b	Fx419a	Fx419b	cell type	method	unit
	0	1	1	1	1	1	1	1	1	AP61 SN	RT-PCR	Number of copies
	22	977442	1421252	2946125549	599185438	13432017	13523566	830139	744476	AP61 SN	RT-PCR	Number of copies
	28	559372	1628513	5183239187	481915894	30191956	4280862	14674430	15182428	AP61 SN	RT-PCR	Number of copies
	50	23630953	50646711	1005104576	472173109	21337387	8571192	6140464	7792220	AP61 SN	RT-PCR	Number of copies
	75	567428637	121035076	971474153	853633107	36530973	43603489	3982916946	16141773	AP61 SN	RT-PCR	Number of copies
	99	1596692372	12054279310	7588068633	19411149320	28417852150	2565980850	3089877418	338268260	AP61 SN	RT-PCR	Number of copies
	124	64313367530	35333059960	12991259280	133226693800	2274737307	10664272900	1441721086	1829537225	AP61 SN	RT-PCR	Number of copies
	146	164520965800	165646113400	53516937170	707426379500	3262805986	36061289330	13811830830	2502137953	AP61 SN	RT-PCR	Number of copies
	0	12072334	23593439	120478973	233153134	2871383	3668607	2057080	4438858	AP61 cells	RT-PCR	Number of copies
	22	25350776	70370600	98898853	72806685	3953859	2592693	6600871	213260	AP61 cells	RT-PCR	Number of copies
	28	64851684	225351918	79002577	31735201	660087	1234671	98830	553033	AP61 cells	RT-PCR	Number of copies
	50	1474691779	6741742850	126357568	187521582	159151	482648	1948055	33872	AP61 cells	RT-PCR	Number of copies
	75	103793763400	3292314078	451191863	353143534	6367093	2664227	30465706	12835159	AP61 cells	RT-PCR	Number of copies
	99	265516343700	948115527300	576476036	3876602389	45211743	77934770	128964820	59764220	AP61 cells	RT-PCR	Number of copies
	124	486599052600	427573970900	5911820771	15435164380	357982056	380593405	3270026401	524072364	AP61 cells	RT-PCR	Number of copies
	146	2458619145000	470328459900	27340802580	46809204340	7553204776	1047179807	7868125148	3160612541	AP61 cells	RT-PCR	Number of copies
	0	1	1	1	1	1	1	1	1	VERO SN	RT-PCR	Number of copies
	22	4613720	36282838	1216133496	1098098379	16700568	22840270	440809	12982587	VERO SN	RT-PCR	Number of copies
	28	136811073	1032146	58119038765	15120667749	63833881	131335233	1223605	1166678	VERO SN	RT-PCR	Number of copies
	50	3713310370	4313117111	76243223630	88558703610	1674600630	1337707772	17278707	11563818	VERO SN	RT-PCR	Number of copies
	75	225009705100	205954483300	333919091700	140682880000	44230439050	29602013370	1531761	4708919	VERO SN	RT-PCR	Number of copies
	99	664035427200	677737084800	2041414759000	978771354600	32783947860	29602013370	1970431	598771	VERO SN	RT-PCR	Number of copies
	124	1302660518000	710806270800	1113912943000	2888559052000	25485388030	59674838230	21926092	19266430	VERO SN	RT-PCR	Number of copies
	146	1619650280000	1019579865000	1413517698000	2754173215000	114699427500	124460416600	447147956	189671138	VERO SN	RT-PCR	Number of copies
	0	39966052	24007738	241224413	88090943	343424	348129	173872	154874	VERO cells	RT-PCR	Number of copies
	22	34671390	36116134	588371000	146767960	10114426	11201630	2890954	3290116	VERO cells	RT-PCR	Number of copies
	28	47742071	38398234	457384306	144784229	25524148	20528691	896646	2438660	VERO cells	RT-PCR	Number of copies
	50	272659892	873154826	19454105160	6033665908	385816910	510001271	5519010	3052750	VERO cells	RT-PCR	Number of copies
	75	216481734600	52194081460	1071695135000	314768496000	23699067560	23378748500	241057	160236	VERO cells	RT-PCR	Number of copies
	99	81792081220	81792081220	111104400200	339243284300	21109661000	7975928628	159151	1022518	VERO cells	RT-PCR	Number of copies
	124	270994988300	99641729960	200863607900	239751459200	5752958737	34694550010	15010365	21239351	VERO cells	RT-PCR	Number of copies
	146	225502447100	118124847000	244692838700	712379246900	18423038470	4919276786	123820131	68479606	VERO cells	RT-PCR	Number of copies
	0	1	1	1	1	1	1	1	1	AP61 SN	plaque assay	log10(PFU / ml)
	22	1	1	1	1	1	1	1	1	AP61 SN	plaque assay	log10(PFU / ml)
	28	1	1	1	1	1	1	1	1	AP61 SN	plaque assay	log10(PFU / ml)
	50	75	125	10	10	15	15	1	1	AP61 SN	plaque assay	log10(PFU / ml)
	75	250	375	30	30	500	500	45	20	AP61 SN	plaque assay	log10(PFU / ml)
	99	350	550	525	500	525	550	750	500	AP61 SN	plaque assay	log10(PFU / ml)
	124	5000	4500	750	800	20000	10000	1250	1000	AP61 SN	plaque assay	log10(PFU / ml)
	146	55000	65000	1000	3000	700000	325000	57500	42500	AP61 SN	plaque assay	log10(PFU / ml)
	0	1	1	1	1	1	1	1	1	VERO SN	plaque assay	log10(PFU / ml)
	22	300	50	500	1	1500	525	1	1	VERO SN	plaque assay	log10(PFU / ml)
	28	2000	675	912	65	22500	1750	1	1	VERO SN	plaque assay	log10(PFU / ml)
	50	9250	4250	17500	275	325000	75000	1	1	VERO SN	plaque assay	log10(PFU / ml)
	75	67500000	4750000	65000	42500	3000000000	600000000	1	1	VERO SN	plaque assay	log10(PFU / ml)
	99	600000000	127500000	92500	32500	250000000	12000000000	350	175	VERO SN	plaque assay	log10(PFU / ml)
	124	3000000	90000000	17500	60000	55000000	700000000	250	100	VERO SN	plaque assay	log10(PFU / ml)
	146	35000000	375000	3000	55000	25000000	7500000	1000	1000	VERO SN	plaque assay	log10(PFU / ml)
	0	1	1	1	1	1	1	1	1	AP61 cells	IFA	% of immunofluorescence
	22	1	1	1	1	1	1	1	1	AP61 cells	IFA	% of immunofluorescence
	28	1	1	1	1	1	1	1	1	AP61 cells	IFA	% of immunofluorescence
	50	1	1	1	1	1	1	1	1	AP61 cells	IFA	% of immunofluorescence
	75	1	1	1	1	1	1	1	1	AP61 cells	IFA	% of immunofluorescence
	99	28	29	19	20	33	34	7	7	AP61 cells	IFA	% of immunofluorescence
	124	46	45	38	39	69	73	21	21	AP61 cells	IFA	% of immunofluorescence
	146	67	66	46	47	100	100	78	79	AP61 cells	IFA	% of immunofluorescence
	0	7	7	7	7	7	7	7	7	VERO cells	IFA	% of immunofluorescence
	22	7	7	7	7	7	7	7	7	VERO cells	IFA	% of immunofluorescence
	28	7	7	7	7	7	7	7	7	VERO cells	IFA	% of immunofluorescence
	50	20	20	15	15	25	25	7	7	VERO cells	IFA	% of immunofluorescence
	75	55	53	40	42	65	66	7	7	VERO cells	IFA	% of immunofluorescence
	99	62	64	50	53	85	84	7	7	VERO cells	IFA	% of immunofluorescence
	124	80	83	76	74	92	95	7	7	VERO cells	IFA	% of immunofluorescence
	146	100	100	100	100	100	100	17	18	VERO cells	IFA	% of immunofluorescence
