# Supplementary material for: Biological and phylogenetic characteristics of West African lineages of West Nile virus
Source: PLoS Negl Trop Dis. 2017 Nov 8;11(11):e0006078. doi: 10.1371/journal.pntd.0006078 (PMC5695850; doi:10.1371/journal.pntd.0006078)
Supplement: S2 Dataset — Raw data for Fig 5. (XLSX) [file pntd.0006078.s008.xlsx]

## Sheet: 10 000 pfu
	Lineage
Days post infection	7		% surv	1		% surv	2		% surv	8		% surv
0	8	4	1	8	4	1	8	4	1	8	4	1
1	8	4	1	8	4	1	8	4	1	8	4	1
2	8	4	1	8	4	1	8	4	1	8	4	1
3	8	4	1	8	4	1	8	4	1	8	4	1
4	8	4	1	8	4	1	8	4	1	8	4	1
5	8	4	1	8	4	1	8	4	1	7	4	0.916667
6	8	4	1	8	3	0.916667	8	4	1	7	4	0.916667
7	4	3	0.583333	7	3	0.833333	8	3	0.916667	7	4	0.916667
8	3	3	0.5	7	3	0.833333	8	3	0.916667	7	4	0.916667
9	2	3	0.416667	7	3	0.833333	8	3	0.916667	7	4	0.916667
10	2	3	0.416667	7	2	0.75	8	3	0.916667	7	4	0.916667
11	2	1	0.25	7	2	0.75	8	3	0.916667	7	4	0.916667
12	0	0	0	6	2	0.666667	8	3	0.916667	7	4	0.916667
13	0	0	0	6	2	0.666667	8	3	0.916667	7	4	0.916667
14	0	0	0	6	2	0.666667	6	3	0.75	7	4	0.916667
15	0	0	0	6	2	0.666667	6	3	0.75	7	4	0.916667
16	0	0	0	6	2	0.666667	6	3	0.75	7	4	0.916667
17	0	0	0	6	2	0.666667	6	3	0.75	7	4	0.916667
18	0	0	0	6	1	0.583333	6	3	0.75	7	4	0.916667
19	0	0	0	6	1	0.583333	6	3	0.75	7	4	0.916667
20	0	0	0	6	1	0.583333	6	3	0.75	7	4	0.916667
21	0	0	0	6	1	0.583333	6	3	0.75	7	4	0.916667

## Sheet: 1000 pfu
	Lineage
Days post infection	7		% surv	1		% surv	2		% surv	8		% surv
0	8	4	1	8	4	1	8	4	1	8	4	1
1	8	4	1	8	4	1	8	4	1	8	4	1
2	8	4	1	8	4	1	8	4	1	8	4	1
3	8	4	1	8	4	1	8	4	1	8	4	1
4	8	4	1	8	4	1	8	4	1	8	4	1
5	8	4	1	8	4	1	8	4	1	8	4	1
6	7	4	0.916667	8	4	1	8	4	1	8	4	1
7	5	4	0.75	8	4	1	7	4	0.916667	8	4	1
8	2	3	0.416667	8	4	1	5	4	0.75	8	4	1
9	2	3	0.416667	8	4	1	4	4	0.666667	8	4	1
10	2	3	0.416667	7	4	0.916667	2	4	0.5	8	4	1
11	2	3	0.416667	5	4	0.75	2	4	0.5	8	4	1
12	2	3	0.416667	5	4	0.75	2	4	0.5	8	4	1
13	2	3	0.416667	2	4	0.5	2	4	0.5	8	4	1
14	2	0	0.166667	2	4	0.5	1	4	0.416667	8	4	1
15	2	0	0.166667	2	4	0.5	1	4	0.416667	8	4	1
16	2	0	0.166667	2	4	0.5	1	4	0.416667	8	4	1
17	1	0	0.0833333	2	4	0.5	1	4	0.416667	8	4	1
18	0	0	0	2	4	0.5	1	4	0.416667	8	4	1
19	0	0	0	2	4	0.5	1	4	0.416667	8	4	1
20	0	0	0	2	4	0.5	1	4	0.416667	8	4	1
21	0	0	0	2	4	0.5	1	4	0.416667	8	4	1

## Sheet: 100 pfu
Days post infection	7	% surv	1		% surv	2		% surv	8		% surv
0	8	1	8	4	1	4	8	1	8	4	1
1	8	1	8	4	1	4	8	1	8	4	1
2	8	1	8	4	1	4	8	1	8	4	1
3	4	0.5	8	4	1	4	8	1	8	4	1
4	4	0.5	8	4	1	4	7	0.916667	8	4	1
5	4	0.5	8	4	1	4	7	0.916667	8	4	1
6	4	0.5	8	4	1	4	7	0.916667	8	4	1
7	4	0.5	8	4	1	4	7	0.916667	8	4	1
8	0	0	8	4	1	4	7	0.916667	8	4	1
9	0	0	8	4	1	4	7	0.916667	8	4	1
10	0	0	8	4	1	4	7	0.916667	8	4	1
11	0	0	8	4	1	4	7	0.916667	8	4	1
12	0	0	8	4	1	4	7	0.916667	8	4	1
13	0	0	8	4	1	4	7	0.916667	8	4	1
14	0	0	8	4	1	4	7	0.916667	8	4	1
15	0	0	8	4	1	4	7	0.916667	8	4	1
16	0	0	8	4	1	4	7	0.916667	8	4	1
17	0	0	8	4	1	4	7	0.916667	8	4	1
18	0	0	8	4	1	4	7	0.916667	8	4	1
19	0	0	8	4	1	4	7	0.916667	8	4	1
20	0	0	8	4	1	4	7	0.916667	8	4	1
21	0	0	8	4	1	4	7	0.916667	8	4	1
